# Supplementary material for: Dual Beneficial Effects of α-Spinasterol Isolated from Aster pseudoglehnii on Glucose Uptake in Skeletal Muscle Cells and Glucose-Stimulated Insulin Secretion in Pancreatic β-Cells
Source: Plants (Basel). 2022 Feb 28;11(5):658. doi: 10.3390/plants11050658 (PMC8912510; doi:10.3390/plants11050658)
Supplement: Supplementary file 1 [file plants-11-00658-s001.zip]

Archive with 1 entries (1 files):
- plants-1573873-supplementary.pdf
